# Supplementary material for: Genomic Risk Models Improve Prediction of Longitudinal Lipid Levels in Children and Young Adults
Source: Front Genet. 2013 May 21;4:86. doi: 10.3389/fgene.2013.00086 (PMC3659298; doi:10.3389/fgene.2013.00086)
Supplement: Supplementary Dataset S1 — Genetic markers previously reported to be associated with lipid level phenotypes and previously reported parameter estimates. [file 50511_Wineinger_DataSheet1.XLSX]

## Sheet: Sheet1
HDL_SNP	HDL_Reference_Allele	HDL_Effect_mg/dL	LDL_SNP	LDL_Reference_Allele	LDL_Effect_mg/dL	TC_SNP	TC_Reference_Allele	TC_Effect_mg/dL	TG_SNP	TG_Reference_Allele	TG_Effect_mg/dL
rs1042034	C	0.9	rs10401969	C	-3.11	rs1030431	A	1.26	rs10401969	C	-7.83
rs10468017	T	1.5	rs10889353	C	-2.3166	rs10401969	C	-4.74	rs1042034	C	-5.99
rs10503669	A	2.09	rs11065987	G	-0.97	rs10832963	T	-1.06	rs10761731	T	-2.38
rs10808546	T	0.61	rs11136341	G	1.4	rs10889353	C	-3.35954	rs10889353	C	-4.55
rs1084651	A	-0.56	rs11153594	T	-0.89	rs10903129	A	-2.59407	rs11613352	T	-2.7
rs12328675	C	0.68	rs11206510	C	-3.04	rs11065987	G	-0.96	rs11649653	G	-2.13
rs12678919	G	2.25	rs11220462	A	1.95	rs11136341	G	1.34	rs1167998	C	-5.64216
rs12967135	A	-0.42	rs1129555	A	1.08	rs11220463	T	2.01	rs11776767	C	2.01
rs13107325	T	-0.84	rs11591147	T	-18.8	rs1169288	C	1.45	rs12286037	T	25.82
rs1532085	A	1.45	rs11668477	G	-4.90348	rs12027135	A	-1.22	rs1260326	T	8.76
rs1532624	A	3.29466	rs1169288	C	1.42	rs12272004	A	4.55026	rs12678919	G	-13.64
rs157580	G	0.850735	rs12027135	A	-1.1	rs1260326	T	1.91	rs13238203	T	-7.91
rs1689800	G	-0.47	rs12272004	A	-3.28185	rs12916	C	2.84	rs16996148	T	-6.1
rs16942887	A	1.27	rs12654264	T	4	rs1367117	A	4.16	rs17216525	T	-10.01
rs17145738	T	0.57	rs12670798	C	1.26	rs1532085	A	1.54	rs17321515	A	6.42
rs173539	T	3.75	rs12916	C	2.45	rs1532624	A	1.19073	rs174546	T	3.82
rs174547	C	1.35	rs1367117	A	4.05	rs1564348	C	2.18	rs174547	C	5.46
rs174570	T	-0.989946	rs1501908	G	-2.38	rs174550	C	-1.78	rs2068888	A	-2.28
rs17482753	T	2.02	rs1564348	C	1.95	rs174570	T	-3.74228	rs2131925	G	-4.94
rs1800775	C	-3.09	rs157580	G	-4.28571	rs1800562	A	-2.16	rs2247056	T	-2.99
rs1800961	T	-1.88	rs16996148	T	-3.32	rs1800961	T	-4.73	rs2304130	G	-6.32418
rs181362	T	-0.46	rs174570	T	4.2471	rs1883025	T	-2.24	rs2412710	A	7
rs1864163	A	-4.12	rs174583	T	-1.71	rs1961456	G	1.07	rs28927680	G	27.04
rs1883025	T	-0.94	rs1800562	A	-2.22	rs2000999	A	2.34	rs2929282	T	5.13
rs2083637	G	1.65507	rs2000999	A	2	rs2072183	C	2.01	rs2954029	T	-5.64
rs2144300	T	1.11	rs2081687	T	0.95	rs2075650	G	5.86857	rs328	G	-19.76
rs2156552	A	-1.2	rs2126259	T	-2.22	rs2126259	T	-3.14	rs439401	T	-5.5
rs2271293	A	1.99536	rs2131925	G	-1.59	rs2228671	T	-6.71909	rs442177	G	-2.25
rs2293889	T	-0.44	rs217386	A	-1.17	rs2255141	A	1.14	rs4775041	C	3.62
rs2338104	C	-0.48	rs2228671	T	-5.25096	rs2277862	T	-1.19	rs5756931	C	-1.54
rs255049	C	-1.93349	rs2254287	G	1.91	rs2285942	T	1.7	rs645040	G	-2.22
rs255052	A	0.74	rs2304130	G	-4.47876	rs2290159	C	-1.42	rs693	A	8.32
rs2652834	A	-0.39	rs2332328	C	-1.17	rs2304130	G	-6.50646	rs714052	G	-14.56
rs2814944	A	-0.49	rs247616	T	-1.45	rs2479409	G	1.96	rs7557067	G	-7.28
rs2923084	G	-0.41	rs2479409	G	2.01	rs2737229	C	-1.11	rs7679	C	6.37
rs2925979	T	-0.45	rs2650000	A	2.38	rs2807834	T	-1.38	rs780094	T	6.38618
rs2967605	T	1.8	rs2807834	T	-1.09	rs2814982	T	-1.86	rs7811265	G	-7.91
rs2972146	G	0.46	rs2902941	G	-0.98	rs2902940	G	-1.38	rs7819412	G	-3.64
rs3136441	C	0.78	rs2954022	A	-1.84	rs2954022	A	-2.3	rs964184	G	16.95
rs328	G	2.21	rs3757354	T	-1.43	rs3757354	T	-1.46	rs9686661	T	2.57
rs3741414	T	0.46	rs3846662	A	-3.05019	rs3764261	A	1.67
rs3764261	A	3.39	rs3846663	T	2.38	rs3846662	A	-3.91238
rs386000	C	0.83	rs4299376	G	2.75	rs3850634	G	-2.6
rs3905000	A	-1.74787	rs4420638	G	7.14	rs4297946	C	1.52
rs4082919	T	0.4	rs4844614	T	3.861	rs4299376	G	3.01
rs4148008	G	-0.42	rs5031002	A	11.4286	rs4420638	G	6.83
rs4149268	T	-0.82	rs514230	A	-1.13	rs492602	G	1.27
rs4420638	G	-1.06	rs515135	T	-5.44	rs4939883	T	-3.10439
rs4660293	G	-0.48	rs599839	G	-5.48	rs514230	A	-1.36
rs471364	C	-1.2	rs6102059	T	-2.04	rs581080	G	-1.57
rs4731702	T	0.59	rs629301	G	-5.65	rs629301	G	-5.41
rs4759375	T	0.86	rs646776	C	-5.98456	rs646776	C	-5.44331
rs4765127	T	0.44	rs649129	T	2.05	rs651007	T	2.3
rs4775041	C	1.38	rs6511720	T	-6.99	rs6511720	T	-7.09
rs4846914	A	0.6	rs656776	C	-6.4	rs6756629	A	-6.16625
rs4939883	T	-2.1	rs6756629	A	-6.06178	rs6759321	T	1.18
rs605066	C	-0.39	rs6882076	T	-1.67	rs6882076	T	-1.98
rs6065906	C	-0.93	rs693	A	3.78378	rs693	A	4.08249
rs643531	C	-0.72	rs6987702	C	2.62548	rs6987702	C	3.10439
rs6450176	A	-0.49	rs7225700	T	-0.87	rs7206971	G	-1.01
rs6754295	G	1.05182	rs909802	T	1.41	rs7239867	A	-1.94
rs7115089	G	0.31	rs964184	G	2.85	rs7515577	C	-1.18
rs7120118	C	1.54679				rs7941030	C	0.97
rs7134375	A	0.4				rs9488822	T	-1.18
rs7134594	C	-0.44				rs964184	G	4.68
rs7240405	A	-2.27
rs7241918	G	-1.31
rs7255436	C	-0.45
rs737337	C	0.64
rs7395662	A	1.12916
rs7679	C	-1.05
rs838880	C	0.61
rs881844	C	-0.51
rs964184	G	-1.5
rs9891572	T	2.01083
rs9987289	A	-1.21
rs9989419	A	-1.72
