# Supplementary material for: Genomic Risk Models Improve Prediction of Longitudinal Lipid Levels in Children and Young Adults
Source: Front Genet. 2013 May 21;4:86. doi: 10.3389/fgene.2013.00086 (PMC3659298; doi:10.3389/fgene.2013.00086)
Supplement: Supplementary Dataset S2 — Single marker association results. [file 50511_Wineinger_DataSheet2.XLSX]

## Sheet: Dataset S2
SNP	Reference_Allele	HDL_Beta_mg/dL	HDL_p-value	LDL_Beta_mg/dL	LDL_p-value	TC_Beta_mg/dL	TC_p-value	TG_Beta_mg/dL	TG_p-value
rs10903129	A	0.0160748	1	0.559179	0.716957	0.648003	0.707926	-0.240842	0.951456
rs12027135	A	0.0312307	1	0.53293	0.731723	0.503264	0.774277	-0.818759	0.766548
rs4660293	G	-0.729423	0.360276	-1.86298	0.290067	-2.44371	0.21602	1.01243	0.750541
rs11206510	C	0.919727	0.271112	-3.62787	0.0497298	-3.67708	0.0765384	-5.80457	0.0766135
rs2479409	G	-0.561961	0.421957	0.826774	0.595818	0.574666	0.745442	2.4888	0.364979
rs11591147	T	-0.655174	0.810352	-16.6459	0.00435301	-17.0038	0.00951127	-8.41726	0.414414
rs1167998	C	-1.7649	0.0122641	-0.921814	0.558226	-2.9406	0.0941345	-0.672823	0.8155
rs2131925	G	-1.69444	0.0161715	-0.865607	0.581745	-2.86002	0.102803	-0.608192	0.834413
rs3850634	G	-1.66471	0.0181021	-1.05838	0.500415	-2.94842	0.0929323	-0.232169	0.959208
rs10889353	C	-1.66471	0.0181021	-1.05838	0.500415	-2.94842	0.0929323	-0.232169	0.959208
rs12130333	T	-0.901197	0.299964	0.16008	0.956199	-0.465931	0.836578	2.65403	0.437758
rs7515577	C	0.442078	0.616495	-1.20685	0.535461	-1.78456	0.41323	-4.79744	0.162886
rs660240	T	0.433255	0.59027	-5.63163	0.00135667	-5.20161	0.00856225	0.417125	0.909275
rs629301	G	0.443058	0.572585	-5.37761	0.00176029	-5.05851	0.00887531	0.122906	1
rs646776	C	0.459966	0.557219	-5.45772	0.00149633	-5.13982	0.00780647	0.0357901	1
rs599839	G	0.648551	0.40319	-5.68344	0.000863561	-5.11302	0.00769733	0.262022	0.957165
rs1689800	G	-0.935553	0.188407	3.68849	0.0200973	3.01794	0.090484	-1.55886	0.581817
rs4844614	T	-0.69781	0.362599	-1.07548	0.527596	-2.79588	0.1416	-3.16821	0.291625
rs2807834	T	-1.04126	0.192598	-0.446008	0.812742	-1.01628	0.617974	3.65422	0.236942
rs2144300	C	-1.5027	0.0264246	-0.894068	0.554085	-1.92277	0.254851	-1.17192	0.663487
rs4846914	G	-1.45727	0.0308629	-0.837328	0.578694	-1.86549	0.267939	-1.22181	0.648869
rs10489615	A	-1.53405	0.0281006	-0.384536	0.811403	-1.43509	0.41577	-1.16112	0.680254
rs514230	A	0.239142	0.720024	-2.28512	0.121265	-2.70277	0.101534	-1.93917	0.460447
rs11902417	A	1.23052	0.106953	-2.6517	0.117011	-2.22072	0.242759	-3.24463	0.279618
rs6544366	T	1.25882	0.102751	-2.46327	0.149893	-1.90976	0.320717	-2.98183	0.325906
rs6754295	G	1.0608	0.162238	-2.70096	0.108192	-2.45454	0.193781	-3.26947	0.272914
rs7557067	G	1.31924	0.0865068	-2.3952	0.161719	-1.77503	0.355316	-2.89575	0.340627
rs1042034	C	1.78974	0.0263942	-2.92608	0.101889	-2.18075	0.278225	-4.8145	0.12876
rs693	A	-0.507066	0.440231	4.74612	0.00101385	5.133	0.00154782	4.48798	0.0813829
rs1367117	A	-1.10429	0.11961	6.16283	7.77448e-05	6.58034	0.000172557	7.42326	0.00765539
rs515135	T	0.0987347	0.926383	-4.91013	0.011036	-4.98184	0.0218206	-0.698213	0.847076
rs562338	A	0.151219	0.871969	-5.44679	0.0045938	-5.55428	0.0101907	-0.949647	0.787248
rs4635554	G	-1.19515	0.0826277	4.26091	0.00542056	3.79354	0.0275985	3.28616	0.223658
rs1260326	T	-0.474785	0.490315	1.29298	0.396088	1.49252	0.382764	7.9792	0.00292878
rs780094	T	-0.170043	0.811234	1.17183	0.443122	1.59247	0.352628	8.06732	0.0027132
rs6756629	A	-0.565393	0.671444	-2.98963	0.306924	-3.81233	0.245479	2.83673	0.587116
rs4299376	G	0.397483	0.583154	-0.591108	0.714417	-0.688585	0.703792	-2.60212	0.357562
rs6759321	T	-1.62958	0.0216606	0.517182	0.749978	-0.0855927	1	4.18459	0.138046
rs12328675	C	0.356091	0.746273	-1.48586	0.535995	-1.41589	0.599995	1.40553	0.744941
rs2972146	G	0.721004	0.272909	-1.38492	0.34079	-1.07684	0.509564	-2.14642	0.405448
rs2290159	C	-0.435318	0.588526	3.45912	0.0500786	2.90056	0.14374	0.721637	0.825629
rs645040	G	0.601845	0.460046	0.159095	0.949674	0.00806432	1	-3.31048	0.29954
rs442177	G	-0.833459	0.243612	-0.703229	0.657011	-1.28734	0.465039	-0.473874	0.876911
rs13107325	T	-1.1713	0.343565	-1.20022	0.664869	-3.34477	0.2776	-3.71499	0.444986
rs6450176	A	-1.06591	0.156939	1.43395	0.396845	0.920273	0.629642	3.17351	0.288296
rs6867983	T	0.406706	0.648173	-0.566172	0.777322	-0.617341	0.783556	-2.26717	0.515066
rs9686661	T	0.187093	0.819669	-0.530534	0.763597	-0.38635	0.849778	-0.017173	1
rs7703051	A	1.08285	0.11813	4.26302	0.00563729	4.4579	0.00997233	-3.79795	0.163474
rs12654264	T	1.04966	0.131609	4.2607	0.00562673	4.52557	0.00881773	-3.43692	0.209207
rs3846662	G	0.960893	0.152668	3.7475	0.0116281	3.96947	0.0173011	-2.23505	0.398947
rs3846663	T	1.09869	0.116729	4.06839	0.00861226	4.47062	0.0100945	-3.35344	0.222641
rs12916	C	1.46578	0.0334482	3.67071	0.0161814	4.54566	0.00793353	-2.83025	0.297204
rs6882076	T	-0.297212	0.66896	-0.00777224	1	-0.385113	0.829933	0.884212	0.753106
rs1501908	G	-0.194214	0.783802	0.0165135	1	-0.280464	0.880889	0.385791	0.90244
rs3757354	T	-0.700511	0.425637	-1.9868	0.306608	-3.15157	0.147955	-0.784536	0.827471
rs2142672	A	0.726133	0.340276	-1.62415	0.334712	-1.96576	0.298083	-6.37987	0.0324853
rs1800562	A	-1.01338	0.447535	-1.17572	0.693802	-2.40979	0.468219	-0.882928	0.876566
rs2247056	T	-0.532882	0.479244	-3.25081	0.0504774	-4.20188	0.0242002	-1.37886	0.644402
rs2254287	G	0.189695	0.782288	2.1056	0.15493	2.14446	0.197011	-2.88985	0.270627
rs2814982	T	-0.439006	0.682705	-1.95695	0.406194	-2.13577	0.4194	-4.40779	0.290826
rs2814944	A	0.0208441	1	-3.5421	0.0728014	-3.31902	0.134506	-3.93556	0.261396
rs9488822	T	-0.417439	0.562831	-1.75011	0.265944	-2.46506	0.162364	-2.04648	0.450411
rs11153594	T	0.272348	0.69305	-0.31923	0.839372	-0.386139	0.826066	-2.15646	0.422105
rs605066	C	-0.771187	0.271875	0.347656	0.830466	-0.208935	0.918457	1.96538	0.478617
rs1564348	C	-0.0404771	1	-1.41017	0.489212	-2.20995	0.333201	-5.51473	0.124945
rs1084651	A	-0.334299	0.720778	2.55838	0.208667	3.02949	0.184626	7.09814	0.049953
rs2285942	T	1.41839	0.120706	0.430229	0.833292	1.22586	0.579882	-2.63541	0.465454
rs12670798	C	1.52792	0.0459673	1.41627	0.406176	2.53653	0.184023	-2.66078	0.377158
rs2072183	C	-0.973083	0.141562	-0.23041	0.885851	-0.375398	0.826852	3.88529	0.135314
rs217386	A	0.0861012	0.914697	1.77267	0.229367	1.53182	0.352581	-1.43489	0.589923
rs13238203	T	3.47468	0.236186	7.19475	0.268982	11.6276	0.110787	0.0557821	1
rs714052	G	4.00999	0.000121338	-5.2706	0.023319	-3.48583	0.182407	-12.2073	0.00297248
rs7811265	G	2.12916	0.0114653	-4.43702	0.0188627	-4.15921	0.0504801	-11.1229	0.000818844
rs17145738	T	3.7671	0.000236432	-5.12925	0.0245118	-3.66045	0.153564	-13.1221	0.00113991
rs4731702	T	0.427061	0.530453	-1.66777	0.266825	-1.17456	0.487183	0.462765	0.87301
rs9987289	A	-0.423592	0.694317	-4.46364	0.0576638	-5.06075	0.0550957	0.824717	0.853115
rs2126259	T	-0.0425975	1	-4.58651	0.0344952	-4.881	0.045059	-0.177085	1
rs11776767	C	-0.999613	0.131021	0.229288	0.886149	-0.662534	0.690968	3.077	0.235106
rs7819412	G	0.445537	0.490047	-1.0933	0.451051	-1.22376	0.451933	-3.85634	0.132967
rs1961456	G	-0.856209	0.230857	-1.63386	0.302318	-1.45897	0.412483	7.63708	0.00620883
rs325	C	1.42277	0.246814	-4.22219	0.120769	-4.75042	0.119888	-8.55602	0.0753616
rs328	G	1.42213	0.246429	-4.22777	0.119938	-4.74468	0.119963	-8.5246	0.0761109
rs17482753	T	1.45474	0.237379	-3.84589	0.158816	-4.30419	0.160002	-8.32856	0.0842379
rs12678919	G	1.10097	0.386276	-3.87034	0.168181	-4.81663	0.126343	-9.33331	0.0604744
rs10503669	A	1.07423	0.386619	-4.51455	0.099717	-5.45449	0.0762792	-9.27872	0.055774
rs2083637	G	1.47842	0.0723269	-0.159287	0.951257	0.569187	0.786674	-6.25182	0.0530843
rs1030431	A	0.420332	0.545324	-3.41209	0.0251851	-3.46451	0.0428296	-3.19527	0.238138
rs2081687	T	0.386666	0.568978	-2.86945	0.0560454	-2.87976	0.0873211	-3.39892	0.201377
rs2293889	T	0.846458	0.219606	2.5281	0.0977638	3.69607	0.0306886	2.22397	0.415523
rs2737229	C	-0.803242	0.266616	-3.72619	0.0197037	-5.2784	0.00319959	-4.72866	0.0960252
rs2954021	G	0.265824	0.6897	1.86858	0.199152	2.0061	0.219301	0.195543	0.970565
rs2954022	A	0.104366	0.884764	1.85692	0.204218	1.87741	0.252822	-0.378073	0.896909
rs17321515	G	0.167413	0.805346	1.60294	0.270811	1.6733	0.305907	-0.642562	0.810702
rs2954029	T	0.212276	0.753177	1.77568	0.224058	1.84495	0.260373	-0.730806	0.784865
rs10808546	T	0.266955	0.690887	1.60105	0.275524	1.75305	0.28751	-0.819682	0.758348
rs6987702	C	0.282866	0.707177	1.32463	0.421377	1.59547	0.388111	-1.34341	0.64701
rs11136341	G	-0.0625009	0.95171	1.91984	0.209387	2.08856	0.224814	0.828198	0.766986
rs471364	C	-0.365729	0.72732	-0.82031	0.723221	-2.09175	0.415175	-5.66152	0.161976
rs643531	C	0.025898	1	-0.765905	0.722426	-1.49094	0.533613	-5.17689	0.169006
rs581080	G	-0.426561	0.630153	0.648437	0.744247	-0.854319	0.698457	-4.17514	0.217964
rs4149268	T	0.456189	0.498153	2.20845	0.137319	2.03918	0.221917	-3.95875	0.132957
rs3905000	A	-0.0187686	1	-0.571358	0.79209	-1.29416	0.587054	-4.80387	0.198139
rs1883025	T	0.094931	0.908137	1.85754	0.240875	1.16124	0.515017	-4.2638	0.128894
rs651007	T	-1.08409	0.212365	4.21305	0.0280062	3.44766	0.10967	3.21327	0.347418
rs649129	T	-1.07108	0.217404	4.2642	0.0260684	3.50982	0.103228	3.17553	0.352544
rs10761731	T	-0.269784	0.69844	0.633534	0.682722	0.483843	0.783641	2.08875	0.43699
rs2068888	A	-0.35234	0.601793	0.199165	0.905636	-0.475359	0.780791	-3.92312	0.136673
rs1129555	A	2.77477	0.000129191	2.79537	0.0867379	4.20443	0.0214882	-3.59062	0.209697
rs2255141	A	2.32153	0.000979613	2.36963	0.13009	3.65976	0.0370064	-2.19882	0.429984
rs2923084	G	-1.26754	0.129924	2.73568	0.140135	0.964005	0.646402	2.36707	0.47354
rs10832963	T	-1.09094	0.173131	-0.192895	0.92974	-1.10757	0.581312	0.368391	0.923997
rs3136441	C	-1.54701	0.114402	2.22128	0.306892	1.06536	0.665083	-1.43818	0.712102
rs7120118	C	-0.369758	0.614806	1.10815	0.494494	0.683561	0.710069	-0.429396	0.893371
rs7395662	A	-0.815246	0.223906	0.361422	0.814422	0.361745	0.835728	5.10467	0.0524794
rs174546	T	-0.557882	0.42571	-0.75184	0.629892	-0.481594	0.787083	4.24754	0.121139
rs174547	C	-0.557882	0.42571	-0.75184	0.629892	-0.481594	0.787083	4.24754	0.121139
rs174548	G	-0.468422	0.51385	-0.372516	0.820572	-0.185763	0.933312	3.52349	0.208503
rs174550	C	-0.557882	0.42571	-0.75184	0.629892	-0.481594	0.787083	4.24754	0.121139
rs174570	T	-1.62519	0.113533	1.11362	0.626494	-0.1166	1	5.16539	0.202395
rs174583	T	-0.521546	0.45889	-1.10221	0.478761	-0.868417	0.620175	4.07167	0.139629
rs12272004	A	-2.24273	0.109959	-1.57273	0.615049	-0.42824	0.915824	18.4105	0.000752556
rs1558861	C	-1.38719	0.300367	1.66795	0.575722	2.96918	0.372966	15.7732	0.00245814
rs28927680	G	-2.31052	0.110839	-1.73759	0.590455	-0.494288	0.902819	21.0083	0.000194743
rs964184	G	-2.06412	0.0423091	0.894088	0.69531	2.21627	0.382258	19.7742	5.04782e-07
rs12286037	T	-2.30546	0.116656	-0.768278	0.81984	0.713433	0.852952	22.2838	9.57228e-05
rs2075292	G	0.123019	0.921127	2.37769	0.302223	4.057	0.116191	6.9796	0.0858105
rs7941030	C	-0.180274	0.796515	1.75186	0.24426	1.66884	0.32343	-1.76909	0.508141
rs7115089	G	-0.356947	0.60366	1.93202	0.204491	1.83885	0.281137	-1.03664	0.703196
rs11220462	A	0.975766	0.316986	2.59365	0.229851	3.61366	0.135663	-2.78809	0.467339
rs11220463	T	1.00224	0.317895	1.32618	0.550763	2.10906	0.396505	-3.99937	0.309655
rs7134375	A	-1.28166	0.0526679	1.36963	0.351769	0.910991	0.582861	4.28994	0.0993946
rs11613352	T	-0.033761	1	-1.53736	0.389672	-2.18182	0.276179	-1.31958	0.68094
rs3741414	T	-0.0813385	0.937265	-1.5089	0.39577	-2.18355	0.27296	-1.15606	0.718168
rs9943753	A	0.0649183	0.976109	0.375845	0.843812	0.786059	0.699465	2.74844	0.369495
rs2338104	C	-0.797315	0.228059	-0.889667	0.545092	-0.967818	0.557687	4.71418	0.0690051
rs7134594	C	-0.797315	0.228059	-0.889667	0.545092	-0.967818	0.557687	4.71418	0.0690051
rs11065987	G	-0.0710966	0.933173	-1.17104	0.42986	-1.44578	0.384933	-0.526766	0.84993
rs2650000	A	-0.62588	0.356445	3.25653	0.0297168	3.29696	0.0500192	4.71817	0.0755642
rs1169288	C	-1.02692	0.165408	3.77746	0.0206609	3.48953	0.0576742	5.4238	0.0669531
rs4759375	T	1.38566	0.268229	-0.808856	0.774632	0.791225	0.804054	3.25309	0.491681
rs4765127	T	2.14579	0.00201529	-1.07229	0.491262	0.203886	0.921042	-6.12542	0.0253763
rs838880	C	-0.184653	0.807136	1.95567	0.229653	2.01589	0.271401	2.04113	0.479586
rs2332328	C	0.617925	0.371659	-1.60428	0.294544	-0.641777	0.712043	2.1833	0.419909
rs2412710	A	-0.637752	0.804646	5.6018	0.314685	7.62522	0.222742	13.0254	0.184866
rs2929282	T	1.41171	0.46107	3.79785	0.370055	5.51476	0.245865	4.68458	0.534341
rs4775041	C	-0.273063	0.711948	1.40007	0.386173	1.0415	0.567064	6.09267	0.0327248
rs10468017	T	-0.473792	0.515056	2.04169	0.203092	1.69704	0.346533	6.95542	0.0142321
rs1532085	A	0.420686	0.549418	1.23452	0.425655	1.36373	0.433055	4.26617	0.119609
rs261334	G	2.71963	0.000649322	1.5414	0.386888	3.48963	0.0798365	-1.43597	0.651817
rs2652834	A	-0.0441028	1	0.96606	0.613985	0.592521	0.786524	-3.4583	0.306164
rs11649653	G	0.512142	0.434072	-2.10026	0.146865	-1.75797	0.27993	-1.20625	0.640931
rs9989419	A	-0.950341	0.171416	3.22516	0.0355476	1.7221	0.318733	-6.55487	0.0159861
rs173539	T	3.3546	2.74304e-05	1.22612	0.496795	4.47305	0.0268802	0.22998	0.984445
rs247616	T	3.24009	2.94819e-05	0.701466	0.688776	3.99886	0.0396968	0.674363	0.835175
rs3764261	A	3.09502	2.387e-05	0.776038	0.638451	3.944	0.0315707	0.312701	0.9326
rs1800775	C	-2.71404	5.02189e-05	-1.20605	0.420477	-4.09538	0.0142942	-0.246926	0.948651
rs1864163	A	-3.24144	1.82299e-05	1.09875	0.517392	-1.58194	0.405337	-0.499767	0.878909
rs1532624	A	2.40039	0.000395199	-0.331296	0.833467	2.27561	0.17945	0.20152	0.973104
rs12449157	G	-0.117421	0.912313	-2.49724	0.221467	-1.4701	0.522928	5.29319	0.144869
rs2271293	A	-0.976391	0.348627	-1.10714	0.633575	-0.0456131	1	9.14651	0.0245539
rs16942887	A	-0.471438	0.640442	-1.1362	0.610879	0.0520033	1	6.7544	0.0847481
rs255049	C	0.274118	0.74707	-3.19766	0.0821962	-2.25552	0.27557	2.59601	0.428482
rs255052	A	0.087447	0.945958	-2.95006	0.149941	-2.07769	0.367278	2.22852	0.541002
rs2000999	A	0.514348	0.520406	2.8721	0.103308	3.68933	0.0621092	3.5327	0.257691
rs2925979	T	-1.53711	0.027751	-2.07561	0.181175	-3.26177	0.0608335	1.67578	0.544169
rs9891572	T	-0.00797797	1	-1.63364	0.445155	-0.67715	0.782664	1.40831	0.71354
rs881844	C	0.51768	0.444713	0.365641	0.813492	0.686292	0.686729	-0.611833	0.824428
rs7225700	T	0.0415294	1	-0.0449673	1	0.219545	0.91353	2.09358	0.450048
rs7206971	G	-0.867743	0.198429	2.36437	0.114599	2.13497	0.205062	4.36617	0.100128
rs4148008	G	-1.80399	0.0139378	0.0158272	1	-0.832308	0.65168	4.22605	0.143258
rs4082919	T	0.455038	0.493899	-0.150805	0.934968	-0.237833	0.89644	-3.81944	0.142242
rs7240405	A	-1.77099	0.0432621	-4.45909	0.021557	-6.66117	0.00219518	-2.70752	0.434893
rs7241918	G	-1.84321	0.0354974	-4.28636	0.0270444	-6.53337	0.00261704	-2.49932	0.470779
rs7239867	A	-1.83329	0.0362677	-4.3364	0.0252315	-6.59218	0.00238466	-2.58	0.456035
rs4939883	T	-1.703	0.0495987	-4.86384	0.0112108	-7.1574	0.000859865	-3.1902	0.351415
rs2156552	A	-1.93546	0.0271915	-4.67312	0.015956	-7.04721	0.00117166	-2.47192	0.475821
rs12967135	A	-0.432402	0.581547	0.525128	0.766573	0.154275	0.960981	-0.0338651	1
rs7255436	C	-0.0733233	0.932244	-1.5849	0.296734	-1.77165	0.298904	-2.56436	0.339922
rs2967605	T	-0.839182	0.371347	-0.906808	0.664771	-1.35653	0.56189	-0.979368	0.796455
rs11668477	G	1.07867	0.183427	-1.92557	0.284213	-1.4994	0.458486	-3.739	0.240869
rs6511720	T	0.747775	0.446044	-4.46819	0.0393958	-4.24712	0.0813103	-3.10307	0.419987
rs2228671	T	0.566254	0.548792	-4.23698	0.0418175	-3.72811	0.110975	-2.10956	0.569018
rs2738459	C	0.1212	0.862141	-1.4647	0.311001	-1.67314	0.302475	-2.06872	0.42205
rs737337	C	-1.27375	0.284027	-3.92966	0.13501	-6.10028	0.0384588	-6.04529	0.1971
rs10401969	C	0.0195321	1	-7.00909	0.0121605	-8.74575	0.00534496	-9.27232	0.0613171
rs16996148	T	-0.0832299	0.99027	-3.45916	0.211311	-4.42344	0.154193	-5.36988	0.271875
rs17216525	T	0.0763584	1	-4.68149	0.0943003	-5.46362	0.0825944	-5.52155	0.267581
rs2304130	G	-1.17411	0.324236	-7.47837	0.00446087	-8.95128	0.00241255	-5.09886	0.274412
rs157580	G	1.70079	0.0126235	-3.94819	0.00899921	-2.21721	0.192733	-2.33414	0.385707
rs2075650	G	-1.5644	0.10298	4.70267	0.0265632	3.05019	0.201043	2.56217	0.499606
rs439401	T	1.42947	0.036006	-1.38505	0.36086	0.0743126	1	-2.24257	0.403715
rs4420638	G	-1.73541	0.0789579	7.23792	0.00094199	5.24085	0.0323554	1.30453	0.753319
rs492602	G	0.379793	0.565926	-0.678055	0.645139	-0.380742	0.822819	1.03007	0.69481
rs386000	C	-0.670434	0.433023	2.7185	0.134964	3.2983	0.106556	2.73576	0.426523
rs2277862	T	0.238096	0.817083	-5.47534	0.0124648	-5.53286	0.0245692	-0.891882	0.826115
rs2902940	G	-0.621176	0.383002	-0.207724	0.90749	-0.213881	0.917404	2.75444	0.325147
rs2902941	G	-0.148624	0.838672	-0.104293	0.97812	0.270288	0.885866	1.9724	0.471155
rs6102059	T	-0.272403	0.708249	-1.25415	0.43095	-1.00243	0.575758	6.10231	0.0302098
rs4297946	C	0.362791	0.59426	-0.131993	0.951531	0.0990057	1	-2.84719	0.28558
rs909802	T	0.231815	0.727368	0.0805608	1	0.31526	0.85398	-2.49983	0.330687
rs1800961	T	0.994638	0.624543	0.0743044	1	0.230985	1	1.67634	0.839831
rs6065906	C	-1.00013	0.23386	-1.77534	0.34021	-2.50187	0.230615	-0.314238	0.946171
rs7679	C	-0.954381	0.256148	-1.74769	0.347915	-2.40321	0.249697	-0.290519	0.954539
rs181362	T	-0.077834	0.945199	-2.52763	0.159257	-3.83593	0.0577909	-8.25885	0.00918008
rs5756931	C	0.138174	0.858357	1.131	0.485411	0.952975	0.601718	-2.89485	0.31609
rs5031002	A	-1.32119	0.421086	-2.62238	0.470713	-3.82402	0.347903	0.210109	1
rs656776	C	-0.16566	0.7429	-0.315728	0.779541	-0.391959	0.754029	1.39729	0.489003
